# Supplementary material for: Initial Steps towards Spatiotemporal Signaling through Biomaterials Using Click-to-Release Chemistry
Source: Pharmaceutics. 2022 Sep 21;14(10):1991. doi: 10.3390/pharmaceutics14101991 (PMC9610979; doi:10.3390/pharmaceutics14101991)
Supplement: Supplementary file 1 [file pharmaceutics-14-01991-s001.zip]

Archive with 1 entries (1 files):
- pharmaceutics-1918284-supplementary.pdf
